# Supplementary material for: Antimicrobial, Quorum Sensing Inhibition, and Anti-Cancer Activities of Silver Nanoparticles Synthesized from Kenyan Bacterial Endophytes of Teclea nobilis
Source: Int J Mol Sci. 2025 Apr 2;26(7):3306. doi: 10.3390/ijms26073306 (PMC11989699; doi:10.3390/ijms26073306)
Supplement: Supplementary file 1 [file ijms-26-03306-s001.zip]

Archive with 1 entries (1 files):
- ijms-3512849-supplementary.pdf
